# Supplementary material for: Indoor Social Networks in a South African Township: Potential Contribution of Location to Tuberculosis Transmission
Source: PLoS One. 2012 Jun 29;7(6):e39246. doi: 10.1371/journal.pone.0039246 (PMC3387133; doi:10.1371/journal.pone.0039246)
Supplement: Table S1 — Hours spent indoors by 571 township residents during a 24 hour period, stratified by 5-year age strata and location. Number of participants, hours of indoor contact and mean hours of indoor contact across 11 different locations stratified by age are represented. Participants spent a total of 10,765 hours indoors during the total study period with a median of 19.1 hours per day (IQR: 14.6–22.7). Time spent indoors did not significantly vary across age strata (p = 0.90). (XLSX) [file pone.0039246.s004.xlsx]

## Sheet: Table S1
Table S1 Hours spent indoors by 571 township residents during a 24 hour period, stratified by 5-year age strata and location
		Age strata (years)
		0-4	5-9	10-14	15-19	20-24	25-29	30-34	35-39	40-44	≥45	Total
Number of Participants		66	63	65	74	81	62	48	26	47	39	571
Hours of indoor contact		1243.6	1222.3	1206.9	1392.7	1504.3	1179.6	890.9	499.2	903.2	722.4	10765
Mean hours of indoor contact		18.8	19.4	18.6	18.8	18.8	19	18.6	19.2	19.2	18.5	18.9
Transport		16.1	9.9	51.1	30.4	39.2	38.5	15.7	19.5	19.9	9.8	249.9
Own household		1014.3	1009.7	941.5	1125.9	1165.8	897.7	705.2	404.1	729.9	620.8	8614.7
Creche or school		69	130.3	144.6	160.6	21	12.4	1.2	0	0.8	0	539.9
Shops		7.8	2.7	2.7	13.5	18.2	8.2	6	1.5	12.9	3.3	76.9
Work		6	0	0	3	104.1	132.3	97.6	37	94.1	56.5	530.7
Community buildings		3	3.6	11.8	8.9	7.4	7.5	12.1	6.6	9	9	79
Other households		116.3	57.1	40.3	40.7	116.2	61	33.7	23.8	15.8	20.1	525.1
Shebeens (bars)		2.1	3	0	0	25.5	12	18	6	10.5	3	80.1
Other		7.5	6	15	0	3.8	10	0.8	0.6	10.3	0	53.9
Health clinics		1.5	0	0	9.6	0.1	0	0.6	0	0	0	11.9
Sports activities		0	0	0	0	3	0	0	0	0	0	3
