# Supplementary material for: Indoor Social Networks in a South African Township: Potential Contribution of Location to Tuberculosis Transmission
Source: PLoS One. 2012 Jun 29;7(6):e39246. doi: 10.1371/journal.pone.0039246 (PMC3387133; doi:10.1371/journal.pone.0039246)
Supplement: Table S2 — Number of indoor contacts of 571 township residents during a 24-hour period, stratified by 5-year age strata and location. Number of participants, number of indoor contacts and mean number of indoor contacts across 11 different locations stratified by age are represented. Participants met a total of 25,098 indoor contacts during the total study period with a median of 30 contacts per day (IQR: 12–54). For every 1-year increase in age between the ages of 0–20 years old, the number of contacts increased significantly (p<0.001) and decreased significantly for every 1-year increase in age thereafter (p = 0.004). (XLSX) [file pone.0039246.s005.xlsx]

## Sheet: Table S2
Table S2 Number of indoor contacts of 571 township residents during a 24-hour period, stratified by 5-year age strata and location
		Age strata (years)
		0-4	5-9	10-14	15-19	20-24	25-29	30-34	35-39	40-44	≥45	Total
Number of Participants		66	63	65	74	81	62	48	26	47	39	571
Number of Indoor Contacts		1736	2109	2919	4963	4207	3145	2415	791	1793	1020	25098
Mean number of indoor contacts		26.3	33.5	44.9	67.1	51.9	50.7	50.3	30.4	38.1	26.2	43.9
Transport		324	267	512	733	1604	1580	650	202	669	292	6833
Own household		561	635	729	834	613	375	313	197	379	411	5047
Creche or school		411	968	1182	2077	138	95	97	0	59	0	5027
Shops		160	69	160	359	659	305	198	41	151	120	2222
Work		3	0	0	27	463	461	592	175	201	81	2003
Community buildings		20	32	137	763	101	98	151	59	138	13	1512
Other households		180	109	124	129	278	133	125	45	69	73	1265
Shebeens (bars)		30	20	0	0	208	92	192	51	104	30	727
Other		9	9	75	0	111	6	65	21	23	0	319
Health clinics		38	0	0	41	17	0	32	0	0	0	128
Sports activities		0	0	0	0	15	0	0	0	0	0	15
