# Supplementary material for: Indoor Social Networks in a South African Township: Potential Contribution of Location to Tuberculosis Transmission
Source: PLoS One. 2012 Jun 29;7(6):e39246. doi: 10.1371/journal.pone.0039246 (PMC3387133; doi:10.1371/journal.pone.0039246)
Supplement: Table S3 — Age-stratified smear-positive TB cases in the study community, 1996–2011. Smear-positive TB cases and estimated population denominators were used to calculate smear-positive TB rates per 100,000 and Relative Rate Ratios (RRR), where the age stratum ≥45 was the reference category. Children 5–9 years old had the lowest smear-positive TB rate of 35 / 100,000 (RRR = 0.10), which rapidly increased with age to 1692 / 100,000 (RRR = 1.00). (XLSX) [file pone.0039246.s006.xlsx]

## Sheet: Table S3
Table S3 Age-stratified smear-positive TB cases in the study community, 1996-2011
Age strata (yrs)	Smear-positive TB cases	Population denominators*	Smear-positive TB rates/100,000	Smear-positive TB relative rate ratios†
0-4	37	17715	209	0.12
5-9	5	14095	35	0.02
10-14	21	12426	169	0.1
15-19	56	14972	374	0.22
20-24	185	29340	631	0.37
25-29	275	34452	798	0.47
30-34	316	24086	1312	0.78
35-39	232	15017	1545	0.91
40-44	148	9205	1608	0.95
≥45	245	14484	1692	1
Total	1533‡	187800	816
* Sum of all annual township population estimates from 1996-2011 based on biannual household
censuses
† Relative rate ratios calculated by dividing the smear-positive TB rates for each age stratum by
the smear-positive TB rate in ≥45 year olds
‡ 13 smear-positive TB cases did not have age recorded and were therefore omitted from the
stratum specific analysis
